# Supplementary material for: Integrative Multiomics and Network Pharmacology Exploration of Active Components and Mechanisms of Action of Qufu Shengxin Ointment in Treating Chronic Nonhealing Wounds
Source: Mediators Inflamm. 2026 Jun 13;2026:1280142. doi: 10.1155/mi/1280142 (PMC13263708; doi:10.1155/mi/1280142)
Supplement: Supplementary file 2 — Supporting Information 2 Table S1: Primer sequences used for RT‐qPCR in this study. [file MI-2026-1280142-s002.xlsx]

## Sheet: Sheet1
Table S1. Primer sequences used in this study
Gene	Forward primer (5′–3′)	Reverse primer (5′–3′)
GAPDH	ATGACTCTACCCACGGCAAG	GGAAGATGGTGATGGGTTTC
HIF-1α	AGCAATTCTCCAAGCCCTCC	TTCATCAGTGGTGGCAGTTG
VEGF	GGGAGCAGAAAGCCCATGAA	AGATGTCCACCAGGGTCTCA
TNF-α	TCCAGAACTCCAGGCGGT	TTGGTGGTTTGCTACGAC
ULK1	TACACACCCTCTCCCCAAGT	GTGCTCAGGCACAGAGGAG
Beclin-1	AGGAGAGAGCCAGGAGGAAG	GACACCATCCTGGCGAGTTT
LC3-II	GAAGACCTTCAAACAGCGCC	ATCACTGGGATCTTGGTGGG
